# Supplementary material for: The enzymatic activity of inositol hexakisphosphate kinase controls circulating phosphate in mammals
Source: Nat Commun. 2021 Aug 11;12:4847. doi: 10.1038/s41467-021-24934-8 (PMC8358040; doi:10.1038/s41467-021-24934-8)
Supplement: Supplementary file 4 — Source Data [file 41467_2021_24934_MOESM4_ESM.xlsx]

## Sheet: Fig1c
		SC-919 (mg/kg)
	Veh	0.3	1	3	10
1	683.396	269.069	164.756	108.212	77.3085
2	510.841	316.838	191.078	116.986	95.3439
3	528.389	221.299	214.475	139.409	83.9378
4	561.535	264.194	202.776	115.037	75.4562
5	934.917	276.868	222.274	116.011	83.6453
6	621.978	233.973	215.45	129.66	82.183

## Sheet: Fig1d
		SC-919 (mg/kg)
	Veh	0.3	1	3	10
1	42.1151	44.2599	30.124	16.6706	11.4062
2	39.2879	38.703	40.6528	19.6927	12.3811
3	41.8227	36.4608	23.0073	21.0576	15.6957
4	48.8418	41.3352	27.2968	21.935	14.2333
5	47.9644	34.6085	36.4608	20.3751	12.4786
6	42.895	37.2407	32.4637	17.158	15.3057

## Sheet: Fig1e
		SC-919 (mg/kg)
	Veh	0.3	1	3	10
1	1764.55	278.818	183.279	137.459	85.303
2	1813.29	279.793	222.274	125.76	96.904
3	2144.75	251.521	178.404	114.062	84.425
4	2271.49	278.818	177.429	135.509	99.438
5	2359.23	270.044	213.5	131.61	83.353
6	2417.72	234.948	185.229	117.961	96.124

## Sheet: Fig2a
		SC-919 (LogM)
	DMSO	-9	-8	-7	-6
1	7.95508	3.92035	1.39344	1.01388	0.226694
2	5.97931	3.82676	1.42464	1.01908	0.194977
3	5.92731	3.70717	1.35184	0.972287	0.207456
4	5.77133	3.70717	1.34664	0.915094	0.204856
5	5.77133	3.74877	1.41944	0.977487	0.198617

## Sheet: Fig2b
		SC-919 (logM)
	DMSO	-8	-7	-6
1	907	806	634	530
2	952	937	615	583
3	898	839	660	520
4	934	841	577	502
5	937	804	623	547

## Sheet: Fig2c
		SC-919 (logM)
	DMSO	-8	-7	-6
1	915	1065	1082	1023
2	993	1173	992	1232
3	961	1123	1052	1018
4	1030	1181	1058	1132
5	1098	1036	1058	1063

## Sheet: Fig2d
		SC-919 (logM)
	DMSO	-8	-7	-6
1	737	760	867	916
2	772	873	820	855
3	793	713	812	873
4	704	784	792	836
5	710	699	770	884

## Sheet: Fig2e
		SC-919 (LogM)
	DMSO	-9	-8	-7	-6
1	0.379556	0.201477	0.0655124	0.034836	0.025997
2	0.365258	0.201477	0.0720116	0.034186	0.025997
3	0.366557	0.189778	0.0672022	0.0339261	0.025997
4	0.349659	0.197577	0.0678521	0.0353559	0.025997
5	0.354859	0.192378	0.0678521	0.034056	0.025997

## Sheet: Fig2f
		SC-919 (LogM)
	DMSO	-9	-8	-7	-6
1	0.506941	0.324962	0.0943691	0.0522539	0.025997
2	0.499142	0.315863	0.094629	0.0526439	0.025997
3	0.492643	0.313264	0.095149	0.0523839	0.025997
4	0.458847	0.295066	0.094759	0.0655124	0.025997
5	0.470545	0.291166	0.0926792	0.0525139	0.025997

## Sheet: Fig2g
		S-919 (log M)				S-919 (log M)
	DMSO	-8	-7	-6	DMSO	-8	-7	-6
1	447	400	338	300	469	453	454	458
2	420	397	312	316	447	472	419	442
3	449	402	327	301	453	446	474	457
4	425	373	315	303	434	470	445	432
5	418	374	296	276	424	423	390	421
6	415	388	298	302	445	402	413	435

[truncated: 51 more sheets: Fig2h, Fig2i, Fig2j, Fig2k, Fig3a, Fig3b, Fig3c, Fig3d, Fig3e, Fig3f, Fig3g, Fig4a, Fig4b, Fig4c, Fig4d, Fig4e, Fig4f, Fig5a, Fig5b, Fig5c …]
